# Supplementary material for: Factors Associated with Anthropometry Z-Scores in Exclusively Breastfed Infants Aged 0–6 Months in 10 Cities of China
Source: Nutrients. 2025 Jun 29;17(13):2163. doi: 10.3390/nu17132163 (PMC12251346; doi:10.3390/nu17132163)
Supplement: Supplementary file 1 [file nutrients-17-02163-s001.zip]

Archive with 1 entries (1 files):
- nutrients-3716214-supplementary.pdf
